# Supplementary material for: Gene Localization and Functional Validation of GmPDH1 in Soybean Against Cyst Nematode Race 4
Source: Plants (Basel). 2025 Jun 19;14(12):1877. doi: 10.3390/plants14121877 (PMC12197188; doi:10.3390/plants14121877)
Supplement: Supplementary file 1 [file plants-14-01877-s001.zip]

Archive with 1 entries (1 files):
- plants-3635049-supplementary.pdf
